# Supplementary material for: An updated checklist of mosquitoes (Diptera, Culicidae) of Ecuador: new records and public health significance
Source: Zookeys. 2026 Mar 5;1272:67–136. doi: 10.3897/zookeys.1272.179156 (PMC12983083; doi:10.3897/zookeys.1272.179156)
Supplement: Supplementary material 1 — Geographic coordinates of new record collections [file zookeys-1272-067_article-179156__-s001.xlsx]

## Sheet: Sheet1
Supplementary material 1. Geographic coordinates of new record collections
Nº	Species	Locality	Coordinates
1	Anopheles (Anopheles) malefactor	Esmeraldas: Borbón	1°5'47.37"N, 78°59'47.19"W
2	Anopheles (Nyssorhynchus) evansae	Sucumbíos: Shushufindi	0°15'03.99"S, 76°36'47.70"W
3	Anopheles (Nyssorhynchus) nuneztovari	Zamora Chinchipe: Yantzaza	03°49'50.98"S, 78°45'45.26"W
		Morona Santiago: Sucúa	02°27'18.93"S, 78°09'32.05"W
		Napo: Puerto Misahuallí	1°1'56.97"S, 77°40'14.37"W
		Sucumbíos: Shushufindi	0°12'55.70"S, 76°38'37.70"W
		Orellana: El Edén	0°28'06.6"S 76°40'43.7"W
4	Aedes (Ochlerotatus) albifasciatus	Manabí: Rocafuerte	0°55'25.07"S, 80°28'9.14"W
5	Psorophora (Psorophora) holmbergii	Sucumbíos: Pacayacu	0°2'2.99"S, 76°35'30.72"W
6	Culex (Aedinus) accelerans	Sucumbíos: Shushufindi	00°11'32.64"S, 76°37'48.87"W
7	Culex (Culex) stigmatosoma	Manabí: Pacoche	1°4'14.74"S, 80°53'26.99"W
8	Culex (Culex) thriambus	Manabí: Pacoche	1°7'38.86"S, 80°50'35.48"W
9	Coquillettidia (Rhynchotaenia) albicosta	Sucumbíos: Sushufindi	00°09'28.72" S, 76°38'53.05" W
10	Orthopodomyia albicosta	Morona Santiago: Macas	02°20'17.30"S, 078°9'46.63"W
11	Sabethes (Sabethes) albiprivus	Chimborazo: Cumandá	2°12'18.09"S, 79°8'9.56"W
		Esmeraldas: Rioverde	1°2'31.13"N, 79°22'59.48"W
		Guayas: Progreso	2°24'57.86"S. 80°21'57.32"W
		Los Ríos: Quevedo	01°1'4.83"S, 079°27'32.71"W
		Manabí: Chone	0°41'17.70'S, 80°5'48.44'W
		Manabí: Cantón Junín	0º55'39.97"S, 80º12'20.99"W
		Santo Domingo de los Tsáchilas: Sueño de Bolívar	0°13'16.00"S, 79°9'54.18"W
12	Sabethes (Sabethes) belisarioi	Zamora Chinchipe: Copalinga	4°05'13.2"S 78°57'24.6"W
		Sucumbíos: Shushufindi	0°12'57.03"S, 76°39'31.83"W
		Sucumbíos: Pacayacu	0°02'09.9"S 76°35'41.8"W
13	Sabethes (Sabethes) purpureus	Esmeraldas: Rioverde	1°3'2.31"N, 79°25'13.67"W
		Sucumbíos: Cuyabeno	0°13'3.41"S, 75°48'24.87"W
14	Sabethes (Sabethes) quasicyaneus	Esmeraldas: San Lorenzo	1°17'18.00"N, 78°50'13.00"W
		Esmeraldas: Vía El Alto	1°2'16.30"N, 79°14'55.54"W
		Guayas: Progreso	2°24'57.86"S, 80°21'57.32"W
		Manabí: Junín	0°55'31.4"S 80°12'29.7"W
15	Sabethes (Sabethoides) glaucodaemon	Sucumbíos: Cuyabeno	0°13'4.53"S, 75°48'33.55"W
		Sucumbíos: Shushufindi	0°11'57.03"S, 76°37'31.83"W
16	Toxorhynchites (Lynchiella) guadeloupensis	Manabí: La Pila	1°6'43.28"S, 80°35'18.33"W
17	Uranotaenia (Uranotaenia) ditaenionota	El Oro: Marcabelí	3°47'6.10"S, 79°54'44.37"W
